# Supplementary material for: Karyotypic Profiling of Induced Pluripotent Stem Cells Derived from a Xeroderma Pigmentosum Group C Patient
Source: Cells. 2025 Dec 14;14(24):1985. doi: 10.3390/cells14241985 (PMC12732065; doi:10.3390/cells14241985)
Supplement: Supplementary file 1 [file cells-14-01985-s001.zip]

Archive with 1 entries (1 files):
- cells-4000292-supplementary.pdf
